# Supplementary material for: Metabolic fitness of NAC1-deficient Tregs in the tumor microenvironment fuels tumor growth
Source: JCI Insight. 2025 Jan 7;10(4):e186000. doi: 10.1172/jci.insight.186000 (PMC11949012; doi:10.1172/jci.insight.186000)
Supplement: Supporting data values [file jciinsight-10-186000-s021.xlsx]

## Sheet: Fig 1G
	WT	WT	WT	NAC1KO	NAC1KO	NAC1KO
CD11b+	64	249	79	178	138	208
CD11b+F480+	288	207	529	388	214	487
B220+	232	206	193	408	191	472
CD4+	428	461	371	264	224	262
Foxp3+	157	168	146	223	330	278
CD8a+	151	187	216	318	413	324
CD8a+PD1+	12	17	26	92	105	97

## Sheet: Fig 2B
	WT	WT	WT	NAC1KO	NAC1KO	NAC1KO
UN	57	58.3	57.9	70.1	67.9	68.3
LA(10mM)	63.6	63.1	62.5	72.2	73.6	71.7
CM	63.7	66.1	67.1	73.5	80.1	77.3

## Sheet: Fig 2C
	WT	WT	WT	NAC1KO	NAC1KO	NAC1KO
UN	22	21.4	20.9	15.6	14.3	13.7
LA(10mM)	37.1	35.7	34.8	25.8	23.9	22.4
CM	45.5	46.3	44.7	30.1	31.5	29.9

## Sheet: Fig 3B
	WT	WT	WT	NAC1KO	NAC1KO	NAC1KO
UN	23.8766	21.0986	21.3749	27.0986	28.5759	25.3749
CM	29.9209	27.0986	26.3749	33.4008	34.0986	34.3749

## Sheet: Fig 3D
	WT	WT	WT	WT	WT	NAC1KO	NAC1KO	NAC1KO	NAC1KO	NAC1KO
UN	390	327	411	453	472	1774	1471	1603	1867	1943
10 mM LA	577	523	603	563	647	2108	2208	2167	2237	2283
CM	814	801	873	961	1013	2976	2687	2803	2703	2991

## Sheet: Fig 3F
	WT	WT	WT	WT	WT	NAC1KO	NAC1KO	NAC1KO	NAC1KO	NAC1KO
UN	7414	7513	7711	8263	8391	7921	7793	8114	8361	8411
CM	14416	13039	15021	14723	14901	18030	17637	18513	16923	19037

## Sheet: Fig 4C
	WT	WT	WT	WT	WT	NAC1KO	NAC1KO	NAC1KO	NAC1KO	NAC1KO
UN	2250	1925	1839	1653	2021	3048	2797	2660	2271	2491
10 mM LA	2017	1775	1631	1824	1693	2729	2585	2391	2193	2297
CM	3326	3026	2835	2662	2717	4053	4020	3683	3571	3861

## Sheet: Fig 4D
	WT	WT	WT	WT	WT	NAC1KO	NAC1KO	NAC1KO	NAC1KO	NAC1KO
UN	1326	1245	1347	961	1108	1189	1117	1241	951	1013
10 mM LA	1146	1210	1117	921	957	1238	1317	1361	1027	1097
CM	1787	1820	1917	1641	1995	2689	2607	2791	2861	2904

## Sheet: Fig 4F
	WT	WT	WT	WT	WT	NAC1KO	NAC1KO	NAC1KO	NAC1KO	NAC1KO
UN	9748	9653	9967	10226	10346	12210	11017	12087	9761	9973
CM	25971	24793	26787	22501	23647	34518	34007	31014	36102	31561

## Sheet: Fig 5B
	WT	WT	WT	WT	WT	WT	NAC1KO	NAC1KO	NAC1KO	NAC1KO	NAC1KO	NAC1KO
UN	65.51	67.25	65.26	66.48	65.39	65.99	72.23	67.67	69.39	75.73	73.88	69.41
10 mM LA	68.44	75.93	81.33	68.26	68.45		74.39	80.79	83.44	76.23	82.76	88.59
CM	60.12	62.14	63.54	66.25	56.79		64.14	62.58	56.38	63.48	62.25	73.43

[truncated: 13 more sheets: Fig 5C, Fig 5D, Fig 5H, Fig 6B, Fig 6D, Fig 6J, Fig 6K, Fig 6L, Suppl Fig 1C, Suppl Fig 1D, Suppl Fig 1E, Suppl Fig 2B, Suppl Fig 2C]
